# Supplementary material for: Integration of Mn-ZnFe2O4 with S-g-C3N4 for Boosting Spatial Charge Generation and Separation as an Efficient Photocatalyst
Source: Molecules. 2022 Oct 15;27(20):6925. doi: 10.3390/molecules27206925 (PMC9610048; doi:10.3390/molecules27206925)
Supplement: Supplementary file 1 [file molecules-27-06925-s001.zip]

Archive with 1 entries (1 files):
- molecules-1949428-supplementary.pdf
